# Supplementary material for: Molecular basis of PIP2-dependent regulation of the Ca2+-activated chloride channel TMEM16A
Source: Nat Commun. 2019 Aug 21;10:3769. doi: 10.1038/s41467-019-11784-8 (PMC6704070; doi:10.1038/s41467-019-11784-8)
Supplement: Supplementary file 7 — Source Data [file 41467_2019_11784_MOESM7_ESM.xlsx]

## Sheet: Fig. 1
Fig. 1b,c			Fig. 1d				Fig. 1f	0 µM		0.1 µM		1 µM		2 µM		5 µM		20 µM		100 µM				Fig. 1g
Time (sec)	I (pA)		Time (sec)	I (pA)			Time (sec)	Average I(norm)	SEM	Average I(norm)	SEM	Average I(norm)	SEM	Average I(norm)	SEM	Average I(norm)	SEM	Average I(norm)	SEM	Average I(norm)	SEM			After 5 minutes (If/Ii)	[diC8 PIP2] (µM)
0	20.4165		0	17.2629			0	1	0	1	0	1	0	1	0	1	0	1	0	1	0			n=	0 uM	0.1 uM	1 uM	2 uM	5 uM	20 uM	100 uM
5	1406.29		10	1308.61			5	0.977659	0.005552	0.995089	0.001568	0.990455	0.002165	0.990973	0.000954	0.996221	0.00280453	0.997711	0.000521	1.00399	0.004587			1	0.0587869	0.049516	0.164034	0.540659	0.570093	0.802615	0.812557
10	1427.32		20	1312.01			10	0.955681	0.007153	0.976682	0.00235	0.978439	0.005653	0.98399	0.002928	0.991521	0.00193379	0.994689	0.001142	1.00109	0.00665			2	0.026936	0.108857	0.095677	0.257586	0.566101	0.712161	0.906639
15	1392.27		30	1288.6			15	0.933614	0.008161	0.956264	0.002501	0.965891	0.006511	0.970489	0.00756	0.982006	0.00324188	0.985333	0.002634	1.00108	0.008955			3	0.0337443	0.029884	0.103306	0.287643	0.537414	0.627407	0.980872
20	1329.89		40	1224.68			20	0.907778	0.009896	0.925767	0.004676	0.950454	0.01005	0.960686	0.009004	0.974064	0.00482072	0.982753	0.003316	0.998654	0.009633			4	0.0464532	0.038974	0.077206	0.206739	0.623296	0.718667	0.782372
25	1260.7		50	1176.87			25	0.881505	0.011845	0.896449	0.006668	0.931567	0.01246	0.945142	0.010363	0.96289	0.0048025	0.973961	0.002706	0.999563	0.010838			5	0.0465081		0.209063	0.414471	0.620203	0.798628	0.990468
30	1184.38		60	1109.24			30	0.851279	0.013942	0.861767	0.009258	0.916002	0.014799	0.932351	0.01137	0.955801	0.00495169	0.965865	0.002889	1.00024	0.012448			6			0.16423		0.517457	0.595185	0.923858
35	1109		70	1039.02			35	0.822156	0.016338	0.830205	0.010434	0.893191	0.017662	0.917384	0.013042	0.947079	0.00534918	0.960609	0.003144	0.997625	0.013521			7						0.709849
40	1036.25		80	968.886			40	0.792161	0.018371	0.798104	0.013257	0.870324	0.023694	0.909481	0.016922	0.937359	0.00696213	0.955751	0.003217	0.996697	0.01443			8						0.594595
45	962.96		90	886.772			45	0.761106	0.020179	0.767601	0.013983	0.849248	0.025956	0.889537	0.015845	0.93006	0.00648816	0.951395	0.002714	0.995808	0.015872
50	895.821		100	811.356			50	0.73087	0.021637	0.731893	0.015837	0.82354	0.029993	0.873975	0.016809	0.918208	0.00805132	0.944291	0.002485	0.994868	0.017043			[diC8 PIP2] (µM)	0 µM	0.1 µM	1µM	2 µM	5 µM	20 µM	100 µM
55	837.388		110	745.079			55	0.702001	0.023073	0.702991	0.017225	0.800229	0.033394	0.854304	0.01676	0.909711	0.00815193	0.93664	0.004047	0.99061	0.017238			Average	0.0424857	0.0568077	0.135586	0.34142	0.572427	0.694888	0.899461
60	777.653		120	711.583			60	0.672381	0.024491	0.669547	0.022353	0.775601	0.036925	0.83707	0.019868	0.900575	0.00803099	0.931513	0.004208	0.988957	0.017511			SEM	0.00554912	0.0178074	0.0208739	0.0604532	0.0174769	0.0292794	0.0350327
65	726.274		130	696.583			65	0.642532	0.025458	0.638382	0.023179	0.751619	0.042341	0.821097	0.020324	0.89427	0.00912664	0.922244	0.004229	0.986165	0.018797
70	671.444		140	689.55			70	0.61481	0.026278	0.607688	0.026767	0.727048	0.045665	0.807347	0.023027	0.885216	0.00851094	0.919619	0.005208	0.981387	0.019558
75	620.184		150	679.099			75	0.587848	0.02679	0.57929	0.027191	0.703305	0.047605	0.7895	0.025143	0.874833	0.0094845	0.914007	0.005838	0.980104	0.020826
80	573.969		160	674.528			80	0.561277	0.027513	0.550903	0.028485	0.682005	0.050631	0.776774	0.027233	0.866763	0.00864041	0.907983	0.006652	0.974946	0.019717
85	538.878		170	663.009			85	0.536509	0.027403	0.521823	0.031079	0.659321	0.053381	0.75869	0.027984	0.857727	0.00931742	0.902324	0.006719	0.974379	0.021806
90	493.751		180	659.421			90	0.510951	0.027335	0.4956	0.032578	0.639861	0.055049	0.745326	0.029819	0.851323	0.00906039	0.89801	0.00659	0.970878	0.021663
95	463.989		190	654.441			95	0.487401	0.027451	0.469188	0.033321	0.619511	0.055793	0.731344	0.030706	0.839982	0.00912287	0.890304	0.007464	0.970125	0.022663
100	433.632		200	650.924			100	0.464115	0.027439	0.445531	0.034139	0.598962	0.057165	0.718899	0.03273	0.831996	0.00996395	0.882791	0.008773	0.968947	0.024253
105	399.724		210	647.501			105	0.443085	0.027137	0.422691	0.036296	0.574825	0.060547	0.702404	0.033627	0.821333	0.00976802	0.878991	0.009542	0.968826	0.025669
110	367.951		220	641.859			110	0.420829	0.026897	0.399314	0.037422	0.556921	0.061531	0.687304	0.03473	0.813134	0.0104532	0.874915	0.010572	0.967244	0.026641
115	343.917		230	638.839			115	0.399852	0.026565	0.377893	0.03698	0.535721	0.062675	0.670867	0.037338	0.805304	0.00906897	0.870256	0.010632	0.963974	0.026302
120	317.059		240	638.21			120	0.381065	0.026479	0.357109	0.038298	0.517563	0.062948	0.654677	0.038097	0.79615	0.0109517	0.864367	0.011062	0.964577	0.026988
125	299.094		250	634.683			125	0.361246	0.026315	0.338748	0.039117	0.497448	0.063804	0.644824	0.038853	0.790765	0.0110302	0.860897	0.011552	0.962674	0.026563
130	276.35		260	628.607			130	0.343597	0.025978	0.319165	0.038506	0.476879	0.064972	0.63123	0.03985	0.780835	0.0118741	0.858174	0.011435	0.961941	0.028302
135	250.374		270	632.549			135	0.327094	0.025742	0.301338	0.038386	0.462405	0.064201	0.619355	0.04063	0.772782	0.0116625	0.850618	0.012043	0.960309	0.027195
140	236.39		280	561.162			140	0.310423	0.025406	0.28541	0.039324	0.443558	0.064218	0.609775	0.041858	0.765764	0.0120069	0.844813	0.012743	0.960114	0.026927
145	221.451		290	473.028			145	0.295182	0.025058	0.26848	0.038695	0.429668	0.063442	0.598381	0.04363	0.756012	0.0123388	0.839295	0.013239	0.958673	0.027643
150	200.841		300	376.576			150	0.280627	0.024866	0.254804	0.039673	0.413646	0.062646	0.586983	0.04418	0.746942	0.0130874	0.837373	0.013738	0.957115	0.028874
155	192.165		310	296.547			155	0.267798	0.024403	0.240537	0.040142	0.397635	0.062512	0.574434	0.045	0.741818	0.01381	0.83226	0.015372	0.957255	0.029038
160	171.195		320	230.758			160	0.254717	0.024087	0.227483	0.039511	0.384117	0.061769	0.566756	0.045295	0.735916	0.0144349	0.827514	0.016143	0.952811	0.028172
165	164.355		330	184.84			165	0.242344	0.023917	0.21392	0.039432	0.371366	0.059926	0.553207	0.047503	0.727615	0.0150091	0.82314	0.017069	0.952293	0.027826
170	152.823		340	143.408			170	0.230673	0.02347	0.201983	0.039278	0.358275	0.058171	0.543005	0.047454	0.722535	0.014154	0.815391	0.017377	0.955834	0.030277
175	139.473		350	110.823			175	0.219132	0.023068	0.190693	0.038342	0.342363	0.057457	0.531587	0.048848	0.717013	0.0149579	0.810041	0.017535	0.957062	0.031984
180	134.372		360	86.6561			180	0.209296	0.022774	0.179669	0.036644	0.330338	0.055763	0.524033	0.050083	0.710948	0.0142954	0.807277	0.017911	0.950355	0.03015
185	126.614		370	69.9927			185	0.199379	0.022457	0.169791	0.036299	0.318904	0.053507	0.513622	0.050844	0.701202	0.0148045	0.803474	0.020337	0.936014	0.027349
190	114.307		380	56.1685			190	0.189871	0.022151	0.161566	0.036876	0.306546	0.051599	0.504606	0.05188	0.692609	0.0153916	0.798724	0.020795	0.934291	0.028282
195	109.22		390	46.0283			195	0.180976	0.021703	0.152699	0.035753	0.294749	0.048981	0.496525	0.053044	0.687734	0.0159061	0.790924	0.020489	0.930861	0.02857
200	100.085		400	38.6855			200	0.17234	0.021228	0.144396	0.035332	0.28309	0.047519	0.487725	0.053221	0.678312	0.0154401	0.788	0.020153	0.9297	0.029354
205	92.2534		410	33.0407			205	0.164402	0.020853	0.137855	0.034743	0.270342	0.045936	0.476843	0.053659	0.672292	0.0150294	0.783661	0.019373	0.928769	0.029232
210	87.7061		420	30.4957			210	0.157119	0.020506	0.129587	0.033074	0.259643	0.044599	0.468808	0.054357	0.669039	0.0151071	0.778712	0.020551	0.929077	0.03012
215	81.533		430	28.6323			215	0.149154	0.02009	0.122866	0.032601	0.248201	0.043215	0.46089	0.055288	0.661391	0.0151498	0.772295	0.021863	0.927534	0.030606
220	76.8987		440	13.1221			220	0.142616	0.019769	0.11601	0.030865	0.238665	0.042155	0.453648	0.056156	0.656175	0.016079	0.766706	0.021977	0.92741	0.032345
225	72.4237						225	0.136231	0.019363	0.111117	0.030229	0.229542	0.040203	0.445754	0.056539	0.651232	0.0149333	0.761152	0.022385	0.918833	0.029928
230	65.1887						230	0.129483	0.018908	0.105055	0.028676	0.223859	0.038451	0.437701	0.05749	0.64703	0.0158491	0.759542	0.022066	0.919446	0.030181
235	61.9888						235	0.123415	0.018215	0.100627	0.028979	0.214911	0.037063	0.430071	0.05703	0.63811	0.015627	0.754758	0.023568	0.913158	0.028085
240	57.3164						240	0.11738	0.018001	0.093426	0.026838	0.206473	0.035619	0.420601	0.057484	0.631496	0.0153288	0.747353	0.024096	0.912463	0.030425
245	57.7068						245	0.112837	0.017469	0.089561	0.02635	0.199717	0.034526	0.415778	0.058315	0.625921	0.0161975	0.743064	0.024276	0.909247	0.028582
250	52.1385						250	0.107708	0.017107	0.0849	0.025855	0.192646	0.033309	0.405414	0.058379	0.624785	0.0160333	0.73871	0.025393	0.909456	0.029384
255	50.368						255	0.103608	0.016726	0.081704	0.024856	0.184469	0.032267	0.401875	0.058239	0.616697	0.0161902	0.736085	0.02528	0.907704	0.031694
260	47.1727						260	0.098948	0.016343	0.077461	0.023978	0.178444	0.030685	0.389854	0.060312	0.610223	0.016737	0.73105	0.025346	0.91036	0.033573
265	46.5948						265	0.094753	0.015923	0.07321	0.023526	0.172543	0.029239	0.385601	0.059424	0.607828	0.0176073	0.725222	0.02616	0.908921	0.033315
270	44.9686						270	0.091101	0.015432	0.071551	0.022451	0.166647	0.027912	0.377724	0.059478	0.601485	0.0176501	0.719097	0.026077	0.910551	0.0354
275	44.2797						275	0.087018	0.01522	0.065615	0.021408	0.160483	0.026603	0.372837	0.059496	0.595494	0.0174471	0.717318	0.027328	0.906482	0.03355
280	43.7523						280	0.083436	0.014783	0.064325	0.020484	0.155117	0.025069	0.363333	0.059354	0.589412	0.0173419	0.714087	0.02664	0.902262	0.032967
285	40.3528						285	0.07955	0.014427	0.063658	0.020587	0.150748	0.024609	0.359679	0.059628	0.585153	0.0175575	0.707645	0.028383	0.90599	0.035225
290	40.2131						290	0.07649	0.014064	0.059662	0.019435	0.146689	0.022977	0.353336	0.059376	0.578437	0.0183258	0.701314	0.028661	0.903225	0.033426
295	32.8154						295	0.073028	0.013784	0.058529	0.018307	0.139477	0.022424	0.345459	0.05951	0.574937	0.0179544	0.6996	0.028956	0.891368	0.032177
300	36.4797						300	0.070237	0.013507	0.056808	0.017807	0.135586	0.020874	0.341419	0.060453	0.572427	0.0174769	0.694888	0.029279	0.899461	0.035033
305	33.6989
310	32.761
315	33.2255
320	35.7622
325	36.0152
330	37.8143
335	39.4911
340	35.0935

## Sheet: Fig. 2
Fig. 2a,b				Fig. 2c							Fig. 2d
Time (sec)	I (pA)		n=	Before PLL	After PLL	with 20 µM diC8 PIP2	PLL inhibition	diC8 PIP2 rescue			0 µM diC8 PIP2			Average	SEM
0	7.93457		1	176.697	30.8228	169.373	0.174439	0.958551		n=	PLL inhibition	0uM PIP2 rescue	Rescued (subtracted PLL)	0.104814	0.00735082
5	246.887		2	260.62	38.7573	265.198	0.148712	1.01757		1	0.382106	0.452381	0.113734
10	240.479		3	768.738	49.4385	763.55	0.0643112	0.993251		2	0.523446	0.567699	0.0928612
15	238.037		4	286.255	61.6455	274.963	0.215352	0.960553		3	0.61226	0.646815	0.0891176
20	246.277		5	346.68	61.6455	288.086	0.177817	0.830985		4	0.370085	0.432702	0.099405
25	241.699		6	249.023	34.79	249.634	0.139706	1.00245		5	0.475795	0.543392	0.128952
30	233.459		7	288.086	63.1714	298.767	0.21928	1.03708
35	7.01904
40	5.79834										0.1 µM diC8 PIP2			Average	SEM
45	4.57764									n=	PLL inhibition	0.1 uM PIP2 rescue	Rescued (subtracted PLL)	0.146652	0.0268149
50	0									1	0.561492	0.574477	0.0296105
55	20.1416									2	0.491854	0.627192	0.266338
60	18.6157									3	0.457622	0.517076	0.109617
65	21.9727									4	0.515116	0.581492	0.13689
70	22.2778									5	0.552511	0.623836	0.159389
75	21.6675									6	0.450245	0.536657	0.157182
80	26.2451									7	0.486787	0.57277	0.167539
85	67.4438
90	159.302
95	186.157										1 µM diC8 PIP2			Average	SEM
100	192.566									n=	PLL inhibition	1uM PIP2 rescue	Rescued (subtracted PLL)	0.438866	0.0728689
105	213.928									1	0.605528	0.796123	0.483166
110	204.468									2	0.612308	0.876711	0.681992
115	216.98									3	0.291684	0.424277	0.187194
120	221.252									4	0.40916	0.716194	0.519656
125	235.291									5	0.598043	0.784033	0.462712
130	231.628									6	0.494538	0.950612	0.90229
135	221.252									7	0.550369	0.647408	0.215819
140	228.882									8	0.534544	0.63141	0.208111
145	147.4									9	0.441525	0.592686	0.270668
150	115.356									10	0.558836	0.760472	0.457056
155	105.896
160	101.929
165	99.7925										2 µM diC8 PIP2			Average	SEM
170	97.9614									n=	PLL inhibition	2uM PIP2 rescue	Rescued (subtracted PLL)	0.621329	0.045995
175	9.15527									1	0.43913	0.846518	0.72635
180	9.15527									2	0.585452	0.829228	0.588053
185	10.9863									3	0.525679	0.710414	0.389473
190	10.376									4	0.482081	0.666461	0.356001
195										5	0.4553	0.83249	0.692473
200										6	0.62316	0.98225	0.952899
										7	0.55737	0.793941	0.534466
										8	0.616975	0.857722	0.62854
										9	0.257713	0.733242	0.640627
										10	0.422605	0.775928	0.611926
										11	0.471282	0.87097	0.755956
										12	0.534544	0.804131	0.579188
											5 µM diC8 PIP2			Average	SEM
										n=	PLL inhibition	5uM PIP2 rescue	Rescued (subtracted PLL)	0.774889	0.0640595
										1	0.430767	0.842806	0.723849
										2	0.391928	0.931492	0.887335
										3	0.307189	0.650108	0.494967
										4	0.397618	0.815651	0.693967
										5	0.585452	0.870513	0.687642
										6	0.525679	0.781742	0.539851
										7	0.271731	1.02099	1.02882
										8	0.369577	0.965859	0.945844
										9	0.743615	0.992752	0.97173
											10 µM diC8 PIP2			Average	SEM
										n=	PLL inhibition	10uM PIP2 rescue	Rescued (subtracted PLL)	0.998281	0.0173645
										1	0.348878	1.00068	1.00105
										2	0.497805	1.04507	1.08975
										3	0.456811	0.999298	0.998708
										4	0.430767	0.994241	0.989882
										5	0.307189	0.921785	0.887105
										6	0.397618	0.993503	0.989215
										7	0.43913	0.995868	0.992634
										8	0.4553	1.00898	1.01649
										9	0.55737	1.00872	1.01969
											20 µM diC8 PIP2			Average	SEM
										n=	PLL inhibition	20uM PIP2 rescue	Rescued (subtracted PLL)	0.98432	0.0269425
										1	0.475655	1.01925	1.03671
										2	0.267513	1.07082	1.09668
										3	0.266001	0.991186	0.987992
										4	0.239155	0.966459	0.955916
										5	0.268834	0.98501	0.979498
										6	0.225154	0.974737	0.967396
										7	0.202148	0.893126	0.866048

## Sheet: Fig. 3
Fig. 3a
n =	23		5					5	9	9	5		7	4	8	10	4	7	6		7	7	8	8	6	10	9	5	5	7	9	5	6	5	6	4	6	6	7	11	5	4		6	6			6	5
t1/2	WT	*R298A	K299A	*K313A	*R321A	*K322A	*K327A	K428A	R429A	K430L	R433A	*R437A	R451A	R457A	K461A	R464A	K465A	R468A	K470A	*K474A	K476A	R480A	R482A	R558A	K562A	K567A	K570A	R575A	K579A	K584A	K655A	K657A	K658A	R661A	K664A	R666A	R667A	R673A	K678A	R679A	K680A	R682A	*R732A	K736A	K737A	*R743A	*R744A	R749A	K751A
	161.526		66.9054					55.569	100.617	126.258	90.1485		28.1432	126.35	22.4218	52.7996	72.9818	47.3895	58.5461		56.039	38.0822	6.9487	84.5965	39.5477	52.8498	65.0421	26.0423	10.2316	57.3911	71.7345	45.2302	85.5108	46.9073	89.9127	131.083	49.6329	75.7896	69.7103	60.7066	68.0474	99.7578		31.5393	106.89			35.5931	94.9154
	80.7488		47.58					43.5794	81.1178	88.2454	139.887		34.1307	89.5445	21.3469	28.0414	73.9315	56.3077	67.2896		37.9266	73.7661	5.1405	96.3237	32.408	30.2042	56.6605	18.5648	1.6065	50.4953	40.9015	49.3291	106.116	64.1061	120.892	126.94	68.8867	50.0202	109.829	77.1134	64.8307	54.4579		76.9758	93.8907			56.7341	111.555
	86.7642		66.4335					60.0324	106.081	111.974	78.9539		31.0519	97.9957	16.8091	30.4153	65.193	62.6334	53.342		69.2538	96.2002	4.8285	85.4403	44.8385	39.7534	38.8407	26.3043	3.5399	49.8187	42.0479	68.105	59.5041	58.7983	96.2465	108.354	68.2529	88.7319	55.0476	57.5612	120.245	94.8698		56.8357	85.649			49.922	86.3994
	152.595		41.3197					83.3385	111.729	73.7724	144.215		30.5049	96.6095	16.8488	42.8828	54.62	68.739	73.4207		75.1253	80.5556	3.196	75.7997	50.6478	20.1659	63.9836	19.8534	4.0708	71.9545	39.3444	59.9147	114.565	83.3473	81.5758	113.161	73.5568	62.462	97.0686	47.2681	112.439	77.8977		34.0922	92.2947			42.9264	97.5576
	114.014		56.1446					55.569	53.5511	109.042	108.961		19.2088		10.9635	66.8446		62.1942	73.7129		71.8138	51.5611	6.6794	61.0532	48.5965	13.6281	41.6355	15.011	4.9138	92.5771	58.7887	57.4123	65.9715	53.9718	65.8656		80.7445	64.6477	96.3884	68.2553	106.997			36.1558	69.5031			45.9668	70.4426
	100.197								77.9152	65.0259			29.2943		9.704	65.5789		54.0446	83.7109		32.6238	47.0702	7.6254	41.5101	42.032	16.5187	38.6697			85.6069	51.3776		93.9202		75.7425		72.8188	64.2649	61.1224	86.8267				53.5464	62.4664			21.6315
	98.8895								50.5432	84.4921			39.3676		25.5434	41.833		55.2723			36.5455	38.9091	9.0833	91.3097		27.211	36.6496			77.7431	90.2676								75.6503	72.1083
	113.614								58.0036	126.035					14.4697	58.4402							8.8551	51.8561		25.9114	65.4024				46.2794									86.7163
	97.41								64.4702	117.901						58.2736										43.3073	71.6847				75.0603									90.0535
	126.2															33.0057										56.3033														71.92
	91.2786																																							71.2951
	62.2959
	84.6468
	65.0124
	76.2768
	67.1194
	65.6623
	90.2543
	74.987
	63.3927
	55.1494
	49.4141
	86.3673
Average t1/2	89.7311	ND	55.6766	ND	ND	ND	ND	59.6177	78.2253	100.305	112.433	ND	30.2431	102.625	17.2634	47.8115	66.6816	58.083	68.337	ND	54.1897	60.8778	6.54461	73.4862	43.0117	32.5853	53.1743	21.1552	4.87252	69.3695	57.3113	55.9983	87.598	61.4262	88.3725	119.885	68.9821	67.6527	80.688	71.8022	94.5118	81.7458	ND	48.1909	85.1156	ND	ND	42.129	92.1739
SEM	6.02135	ND	5.06799	ND	ND	ND	ND	6.53016	7.80092	7.63928	13.0256	ND	2.3205	8.12192	1.96786	4.59224	4.47169	2.64066	4.51999	ND	6.93533	8.56448	0.722874	7.01508	2.69713	4.7027	4.69048	2.19719	1.4458	6.47522	6.00154	4.02703	8.89093	6.16842	7.81907	5.42652	4.2776	5.38175	7.79214	3.98893	11.6636	10.2311	ND	7.19462	6.73219	ND	ND	5.00756	6.77387
[truncated: 13 more columns]

## Sheet: Fig. 5
Fig. 5d									Fig. 5e									Fig. 5f									Fig. 5g
	WT		P566A		P654A				t1/2 (sec)										WT		P654A		P566A				Ca2+ EC50 (µM)
	Average I(norm)	SEM	Average I(norm)	SEM	Average I(norm)	SEM		n=	WT	G640A	Q645A	E564Q	D481A	P566A	P654A			[Ca2+] (µM)	I/Imax	SEM	I/Imax	SEM	I/Imax	SEM			WT	P654A	P566A	D481A	E564Q	Q645A	G640A
0	1	0	1	0	1	0		1	161.526	88.7378	121.62	33.9713	3.7214	7.8815	65.0629			0.001	0.00762613	0.0018978	0.010211	0.00274138	0.013332	0.00267			0.4078	1.887	0.7505	0.5867	0.5476	0.06903	0.2202
5	0.980689	0.004514	0.752984	0.035913	0.980104	0.00193		2	80.7488	68.3415	122.417	27.9285	7.9415	7.3623	67.256			0.028									0.5007	1.424	0.3247	0.4742	0.7414	0.07666	0.1723
10	0.960723	0.006041	0.386604	0.053531	0.949687	0.004365		3	86.7642	78.6611	151.206	25.8923	5.0264	10.4898	87.4865			0.055									0.5489	1.604	0.412	0.5026	0.527	0.0719	0.2123
15	0.939549	0.007003	0.149815	0.038597	0.921709	0.003095		4	152.595	102.388	120.983	26.4615	8.1504	12.0773	136.013			0.088	0.0153687	0.0022214			0.029574	0.004502			0.4027	1.329	0.3639	0.6254	0.6119	0.0862	0.1943
20	0.915732	0.00864	0.060692	0.021102	0.890134	0.001932		5	114.014	113.217	82.1043	16.4041	4.3938	6.2012	141.795			0.255	0.189251	0.0248996	0.031918	0.00314904	0.301054	0.009968			0.3333	1.295	0.4353	0.5213	0.7388	0.08153	0.2414
25	0.890124	0.010294	0.036642	0.012084	0.856379	0.003903		6	100.197	61.5299	140.176	13.2312	2.4892	7.7635	86.4327			0.387	0.510943	0.0391993	0.0921228	0.00429284	0.585027	0.028595			0.4019	1.276	0.3207	0.5824	0.5196	0.08845	0.2386
30	0.862749	0.012288	0.028882	0.007313	0.828869	0.007394		7	98.8895	49.4045	79.5548	15.5897	6.6769	8.3232	89.0513			0.94	0.799155	0.0167896	0.334183	0.0157178	0.77315	0.013344			0.3329	1.418	0.3547	0.4198		0.08503
35	0.834264	0.01418	0.027014	0.006381	0.796412	0.011312		8	113.614	71.9225	149.056	18.7562	8.812					2.26	0.939518	0.0061358	0.6773	0.0221132	0.961449	0.007914			0.7235			0.4232
40	0.805043	0.015985	0.02556	0.006492	0.765111	0.015902		9	97.41		137.353							4	0.978927	0.0042517	0.895221	0.00939685	1.00258	0.001862
45	0.775392	0.017631	0.024996	0.006327	0.735697	0.019248		10	126.2		137.414							8			0.976476	0.0037457
50	0.746768	0.019008	0.024167	0.006015	0.705542	0.022901		11	91.2786		132.764							100	1	0	1	0	1	0
55	0.71806	0.020243	0.02318	0.006127	0.676216	0.027061		12	62.2959		105.031
60	0.689292	0.021573	0.023387	0.005716	0.647448	0.030678		13	84.6468
65	0.660282	0.022645	0.023433	0.006075	0.619473	0.034349		14	65.0124
70	0.633125	0.023581	0.023245	0.005817	0.590766	0.03678		15	76.2768
75	0.607226	0.024372	0.023599	0.006315	0.566914	0.039891		16	67.1194
80	0.581032	0.025245			0.540589	0.042562		17	65.6623
85	0.55703	0.025563			0.517123	0.04463		18	90.2543
90	0.532213	0.025891			0.494235	0.046598		19	74.987
95	0.508479	0.026267			0.471556	0.04783		20	63.3927
100	0.485913	0.026475			0.448551	0.049305		21	55.1494
105	0.464359	0.026484			0.429852	0.050629		22	49.4141
110	0.442501	0.026583			0.410327	0.051183		23	86.3673
115	0.42183	0.026555			0.392733	0.052453
120	0.403076	0.026602			0.376242	0.052908
125	0.383317	0.026578			0.359043	0.053721
130	0.365421	0.026452			0.342758	0.053923
135	0.348792	0.026384			0.326533	0.053574
140	0.331689	0.026103			0.313206	0.053668
145	0.316663	0.02588			0.299081	0.052847
150	0.301845	0.025671			0.285836	0.053634
155	0.288924	0.025388			0.273236	0.052786
160	0.275703	0.025154			0.264596	0.052661
165	0.262361	0.024822			0.253583	0.05191
170	0.250914	0.024532			0.242061	0.051462
175	0.239262	0.024133			0.233977	0.051154
180	0.228929	0.02375			0.226313	0.05032
185	0.218819	0.023458			0.217493	0.049721
190	0.205708	0.022019			0.209097	0.049111
195	0.19965	0.022621			0.200632	0.048462
200	0.191014	0.022208			0.193254	0.047559
205	0.182586	0.021697			0.184854	0.04648
210	0.174586	0.02119			0.177812	0.045193
215	0.166289	0.020722			0.172441	0.044689
220	0.159278	0.020321			0.166444	0.043912
225	0.152194	0.019797			0.15953	0.042572
230	0.145417	0.019333			0.154459	0.042069
235	0.138703	0.018619			0.148956	0.041495
240	0.132359	0.018312			0.142275	0.040082
245	0.127053	0.017706			0.137828	0.039335
250	0.12169	0.017288			0.132349	0.0379
255	0.116972	0.016815			0.127973	0.037203
260	0.11162	0.016262			0.123816	0.036405
265	0.107261	0.015852			0.120747	0.035427
270	0.103172	0.015379			0.116838	0.034544
275	0.098558	0.014991			0.113309	0.033373
280	0.094677	0.014571			0.110085	0.032306
285	0.090851	0.014287			0.107003	0.032102
290	0.086995	0.013837			0.103568	0.030897
295	0.085016	0.014022			0.100158	0.030238
300	0.08489	0.014104			0.097274	0.0291

## Sheet: Fig. 6
Fig. 6a							Fig. 6b										Fig. 6c			Fig. 6d					Fig. 6f
	Cl- (n=8)		SCN- (n=7)				SCN-	I5min/Imax													Peak Rescue Ratio					WT (n=8)		P591A (n=5)		I637F (n=10)
Time (sec)	Average I(norm)	SEM	Average I(norm)	SEM		n=	[diC8 PIP2] (µM)	0	0.1	1	2	5	20	100			Time (sec)	I (pA)		n=	Control	NFA			Time (sec)	Average I(norm)	SEM	Average I(norm)	SEM	Average I(norm)	SEM
0	1	0	1	0		1		0.316686	0.50058	0.505825	0.483083	0.471025	0.833991	0.888433			0	9.76562		1	0.007026	0.17012			0	1	0	1	0	1	0
5	0.982478	0.006167	0.994231	0.002221		2		0.378318	0.339617	0.468835	0.543705	0.624766	0.671526	0.927834			5	1776.73		2	0.001065	0.194184			5	0.982478	0.006167	0.981228	0.007437	0.990539	0.003944
10	0.952433	0.010353	0.985218	0.003699		3		0.287651	0.190485	0.592166	0.562977	0.61972	0.646449	0.928108			10	2017.52		3	0.002477	0.158408			10	0.952433	0.010353	0.960386	0.01148	0.97982	0.00521
15	0.921443	0.014777	0.974978	0.005586		4		0.165482	0.113522	0.452892	0.545553	0.47134	0.522931	0.884194			15	2032.78		4	0.002006	0.14663			15	0.921443	0.014777	0.941297	0.014194	0.964788	0.006904
20	0.886719	0.018167	0.964693	0.005832		5		0.214929	0.524757	0.593668	0.263554	0.50041	0.834548	0.845789			20	2016.3		5	0.00653	0.151841			20	0.886719	0.018167	0.925354	0.016001	0.955334	0.006114
25	0.84998	0.021337	0.95266	0.007215		6		0.401142	0.161341	0.571796	0.565934	0.813919	0.756729	0.96254			25	1959.23		6	0.002315	0.138731			25	0.84998	0.021337	0.90758	0.017167	0.941334	0.008724
30	0.810615	0.02433	0.940079	0.007935		7		0.23995	0.131755	0.209621	0.670953	0.688821	0.608851				30	1910.71		7	0.000208				30	0.810615	0.02433	0.893169	0.018206	0.929678	0.008699
35	0.771515	0.027269	0.927389	0.008462		8			0.355074	0.441313	0.703893	0.554206	0.804117				35	152.283		8	0.011339				35	0.771515	0.027269	0.878039	0.01768	0.918548	0.010669
40	0.731548	0.029616	0.915432	0.008321		9			0.150772	0.485178	0.641048	0.794019	0.761942				40	132.141							40	0.731548	0.029616	0.86429	0.017906	0.907385	0.011069
45	0.693061	0.031504	0.899302	0.010309		10			0.333814		0.67072	0.764497	0.939678				45	123.901							45	0.693061	0.031504	0.851199	0.017614	0.895775	0.010803
50	0.655369	0.032954	0.884419	0.011172		11			0.268624			0.394296	0.772102				50	119.324							50	0.655369	0.032954	0.837714	0.017105	0.884274	0.012256
55	0.616569	0.034152	0.87005	0.011855		12			0.51618			0.940023					55	115.967							55	0.616569	0.034152	0.826678	0.016705	0.872838	0.012863
60	0.580601	0.035377	0.854707	0.013397													60	119.019							60	0.580601	0.035377	0.81285	0.015517	0.859812	0.015116
65	0.545839	0.036622	0.838741	0.014445			Average	0.286308	0.298877	0.480144	0.565142	0.63642	0.741169	0.90615			65	115.051							65	0.545839	0.036622	0.800347	0.015892	0.852231	0.015525
70	0.513488	0.037317	0.822057	0.0151			SEM	0.0325212	0.0444466	0.0391015	0.0402622	0.0481924	0.0358396	0.0169032			70	114.746							70	0.513488	0.037317	0.788402	0.015243	0.839631	0.016461
75	0.481976	0.037842	0.80553	0.016978													75	113.525							75	0.481976	0.037842	0.776017	0.014763	0.823682	0.019094
80	0.452393	0.037602	0.792494	0.017271													80	114.136							80	0.452393	0.037602	0.76156	0.01453	0.817678	0.020612
85	0.425203	0.03762	0.775265	0.018652													85	114.136							85	0.425203	0.03762	0.74852	0.013815	0.802675	0.021723
90	0.396266	0.037368	0.758584	0.019955													90	113.22							90	0.396266	0.037368	0.73811	0.014639	0.788484	0.023493
95	0.373179	0.036991	0.744325	0.020967			Cl-	I5min/Imax									95	109.863							95	0.373179	0.036991	0.726972	0.014628	0.77692	0.025345
100	0.346928	0.036946	0.729087	0.021585		n=	[diC8 PIP2] (µM)	0	0.1	1	2	5	20	100			100	107.117							100	0.346928	0.036946	0.713914	0.013558	0.763978	0.027024
105	0.324452	0.03624	0.712519	0.022001		1		0.174322	0.049516	0.164034	0.540659	0.570093	0.802615	0.812557			105	109.863							105	0.324452	0.03624	0.702644	0.01452	0.752305	0.029311
110	0.30279	0.035515	0.697886	0.022468		2		0.0587869	0.108857	0.0956772	0.257586	0.566101	0.712161	0.906639			110	107.117							110	0.30279	0.035515	0.690545	0.013958	0.742149	0.029708
115	0.281877	0.034572	0.680666	0.023045		3		0.0256771	0.029884	0.103306	0.287643	0.537414	0.627407	0.980872			115	108.032							115	0.281877	0.034572	0.679231	0.014132	0.729662	0.031829
120	0.262755	0.033388	0.667999	0.023334		4		0.0351609	0.038974	0.0772059	0.206739	0.623296	0.718667	0.782372			120	108.032							120	0.262755	0.033388	0.66743	0.01588	0.721335	0.031867
125	0.243537	0.0325	0.652645	0.024765		5		0.0520542		0.209063	0.414471	0.620203	0.798628	0.990468			125	105.286							125	0.243537	0.0325	0.657576	0.016303	0.707237	0.034559
130	0.227175	0.03128	0.638161	0.025042		6		0.0465081		0.16423		0.517457	0.595185	0.923858			130	101.318							130	0.227175	0.03128	0.645755	0.018203	0.697126	0.035078
135	0.211242	0.030427	0.623644	0.02559		7		0.136688					0.709849				135	104.065							135	0.211242	0.030427	0.633891	0.017266	0.68585	0.03681
140	0.196275	0.029759	0.609534	0.026144		8		0.0629921					0.594595				140	102.844							140	0.196275	0.029759	0.623538	0.019567	0.673872	0.037564
145	0.18322	0.028844	0.595488	0.026496		9		0.0106936									145	98.877							145	0.18322	0.028844	0.612853	0.019504	0.665685	0.038468
150	0.171781	0.02732	0.581777	0.026919		10		0.0225056									150	96.1304							150	0.171781	0.02732	0.6007	0.020363	0.651759	0.039101
155	0.159721	0.026508	0.568832	0.027525													155	98.5718							155	0.159721	0.026508	0.590861	0.020912	0.64218	0.039255
160	0.148425	0.025784	0.555283	0.028013			Average	0.0625388	0.0568077	0.135586	0.34142	0.572427	0.694888	0.899461			160	99.1821							160	0.148425	0.025784	0.581144	0.022175	0.631792	0.041817
165	0.138829	0.024608	0.542956	0.028116			SEM	0.016591	0.0178074	0.0208739	0.0604532	0.0174769	0.0292794	0.0350328			165	97.3511							165	0.138829	0.024608	0.568307	0.022177	0.620496	0.042551
170	0.129577	0.023784	0.529816	0.028799													170	95.2148							170	0.129577	0.023784	0.558697	0.023658	0.614512	0.042336
175	0.121377	0.022667	0.519215	0.028945													175	93.689							175	0.121377	0.022667	0.548717	0.024337	0.600532	0.044486
180	0.112988	0.021621	0.507607	0.029678													180	93.689							180	0.112988	0.021621	0.537787	0.024721	0.591398	0.045438
185	0.106187	0.020977	0.494872	0.029941													185	92.4683							185	0.106187	0.020977	0.528069	0.026635	0.578488	0.047969
190	0.099207	0.020251	0.484184	0.030276													190	92.4683							190	0.099207	0.020251	0.516443	0.026997	0.570154	0.047317
195	0.09311	0.019456	0.472825	0.030183													195	91.2476							195	0.09311	0.019456	0.508727	0.027808	0.562567	0.046822
200	0.087917	0.018946	0.461409	0.030902													200	89.7217							200	0.087917	0.018946	0.496259	0.028148	0.55206	0.048763
205	0.082554	0.018154	0.452002	0.030792													205	87.5854							205	0.082554	0.018154	0.488473	0.029254	0.542674	0.049132
210	0.077259	0.017438	0.439864	0.030842													210	85.7544							210	0.077259	0.017438	0.477241	0.029666	0.534768	0.050064
215	0.073221	0.01677	0.430237	0.031457													215	84.8389							215	0.073221	0.01677	0.4689	0.030374	0.524237	0.050814
220	0.069101	0.016054	0.420093	0.031572													220	86.3647							220	0.069101	0.016054	0.458537	0.029987	0.5156	0.050983
225	0.064499	0.015559	0.41036	0.032261													225	80.8716							225	0.064499	0.015559	0.449168	0.03087	0.505379	0.051813
230	0.061358	0.014981	0.401028	0.032321													230	82.0923							230	0.061358	0.014981	0.442026	0.031119	0.497427	0.052122
235	0.057888	0.014496	0.390526	0.032637													235	84.5337							235	0.057888	0.014496	0.430936	0.0314	0.491568	0.05198
240	0.055029	0.014082	0.380721	0.032621													240	82.3975							240	0.055029	0.014082	0.421059	0.031477	0.483201	0.052804
245	0.052713	0.013635	0.373339	0.032693													245	79.9561							245	0.052713	0.013635	0.412061	0.031753	0.474301	0.053663
250	0.049681	0.013375	0.363164	0.032908													250	79.9561							250	0.049681	0.013375	0.402864	0.031089	0.46852	0.053096
255	0.046962	0.012817	0.354952	0.032864													255	79.0405							255	0.046962	0.012817	0.395368	0.032394	0.459391	0.052607
260	0.044957	0.012473	0.347023	0.033084													260	75.6836							260	0.044957	0.012473	0.385578	0.03258	0.451891	0.054101
265	0.042235	0.011966	0.3376	0.033178													265	76.9043							265	0.042235	0.011966	0.376561	0.032239	0.444874	0.05436
270	0.040685	0.011576	0.329823	0.033311													270	75.9888							270	0.040685	0.011576	0.369635	0.033034	0.436372	0.054135
275	0.038697	0.0112	0.322277	0.03314													275	74.4629							275	0.038697	0.0112	0.363519	0.033545	0.429306	0.054654
280	0.037232	0.010754	0.31481	0.033147													280	69.8853							280	0.037232	0.010754	0.354499	0.033821	0.423713	0.053327
285	0.035503	0.010444	0.307231	0.03299													285	73.2422							285	0.035503	0.010444	0.345964	0.034149	0.415196	0.054472
290	0.03412	0.010213	0.299718	0.033096													290	68.9697							290	0.03412	0.010213	0.340145	0.034983	0.405817	0.055518
295	0.032469	0.010072	0.293249	0.032527													295	71.4111							295	0.032469	0.010072	0.330602	0.034536	0.40077	0.056775
300	0.031412	0.009765	0.286308	0.032521													300	70.1904							300	0.031412	0.009765	0.322678	0.035071	0.393606	0.055995
																	305	70.1904
																	310	69.2749
																	315	112.61
																	320	149.536
																	325	316.467
																	330	338.135
																	335	354.919
																	340	357.361
																	345	361.023
																	350	360.718
																	355	360.107
																	360	345.154
																	365	337.219
																	370	327.454
																	375	316.772
																	380	303.65
																	385	283.508
																	390	276.489
																	395	263.062
																	400	252.991
																	405	242.004
																	410	229.797
																	415	220.642
																	420	204.163
																	425	194.397
																	430	182.19
																	435	174.255
																	440	158.691
																	445	151.367
																	450	145.569
																	455	134.888
																	460	128.784
																	465	119.629
																	470	110.779
																	475	104.065
																	480	97.9614
																	485	5.79834
																	490	6.71387
																	495	11.2915
																	500	4.88281
																	505	10.9863
																	510	11.9019
																	515	13.4277
																	520	8.8501
																	525	9.76562
																	530	16.4795
																	535	14.0381
																	540
																	545
																	550
																	555
																	560
																	565
																	570
																	575
																	580
																	585
																	590
																	595
																	600

## Sheet: Suppl. Fig. 1
Suppl. Fig. 1a			Suppl. Fig. 1b			Suppl. Fig. 1c				Suppl. Fig. 1d										Suppl. Fig. 1e
diC8 PIP2			FL PIP2			diC8 PIP2					WT (23)		PI(4,5)P2 (8)		PI(4)P (7)		PI(3,4,5)P3 (9)				WT (23)		MgATP (6)		Na2ATP (4)
Time (sec)	I (pA)		Time (sec)	I (pA)		Current					Average I(norm)	SEM	Average I(norm)	SEM	Average I(norm)	SEM	Average I(norm)	SEM		Time (min)	Average I(norm)	SEM	Average I(norm)	SEM	Average I(norm)	SEM
0	7.37909		0	13.7954		Before washout - c	After 2-3 min - d	Residual Current Ratio		0	1	0	1	0	1	0	1	0		0	1	0	1	0	1	0
5	637.38		5	326.142		304.376	23.6687	0.0777614		5	0.977659	0.005552	0.997711	0.000521	0.989289	0.00282389	0.991019	0.002499		5	0.977659	0.005552	0.991371	0.001972	0.994381	0.0019724
10	637.428		10	324.846		649.423	25.4521	0.0391919		10	0.955681	0.007153	0.994689	0.001142	0.969312	0.00652576	0.983142	0.005229		10	0.955681	0.007153	0.992386	0.001869	0.982356	0.00499665
15	627.397		15	325.737		459.538	33.9115	0.0737948		15	0.933614	0.008161	0.985333	0.002634	0.94581	0.0105972	0.971829	0.006975		15	0.933614	0.008161	0.983446	0.002692	0.961772	0.00603861
20	615.476		20	321.988		698.271	153.244	0.219462		20	0.907778	0.009896	0.982753	0.003316	0.920295	0.0144883	0.969228	0.009235		20	0.907778	0.009896	0.975461	0.002865	0.937955	0.00611244
25	603.251		25	324.662		283.506	48.7236	0.171861		25	0.881505	0.011845	0.973961	0.002706	0.89333	0.01857	0.959325	0.011493		25	0.881505	0.011845	0.965184	0.002508	0.908779	0.00777196
30	594.847		30	319.871		909.487	95.6875	0.10521		30	0.851279	0.013942	0.965865	0.002889	0.866317	0.022814	0.949507	0.013466		30	0.851279	0.013942	0.954076	0.003528	0.879569	0.0112613
35	586.763		35	318.685						35	0.822156	0.016338	0.960609	0.003144	0.836562	0.0276221	0.939249	0.013321		35	0.822156	0.016338	0.943976	0.003177	0.847915	0.0120663
40	576.639		40	320.43		FL PIP2				40	0.792161	0.018371	0.955751	0.003217	0.808598	0.0300076	0.931907	0.015081		40	0.792161	0.018371	0.931621	0.003874	0.816082	0.0138642
45	568.059		45	317.521		Current				45	0.761106	0.020179	0.951395	0.002714	0.77982	0.0334297	0.920554	0.015831		45	0.761106	0.020179	0.921779	0.00525	0.781689	0.0158499
50	563.566		50	316.097		Before washout - c	After 2-3 min - d	Residual Current Ratio		50	0.73087	0.021637	0.944291	0.002485	0.750835	0.0360499	0.916749	0.017142		50	0.73087	0.021637	0.91015	0.005975	0.749009	0.017251
55	556.204		55	313.634		344.325	234.193	0.680151		55	0.702001	0.023073	0.93664	0.004047	0.720989	0.0382578	0.909488	0.018515		55	0.702001	0.023073	0.894289	0.004867	0.717737	0.019748
60	551.717		60	311.608		500.261	304.375	0.608432		60	0.672381	0.024491	0.931513	0.004208	0.69024	0.0409366	0.902809	0.020084		60	0.672381	0.024491	0.887834	0.007013	0.687412	0.0219053
65	546.737		65	310.7		298.673	183.765	0.615272		65	0.642532	0.025458	0.922244	0.004229	0.663279	0.0421885	0.890508	0.02041		65	0.642532	0.025458	0.875099	0.006426	0.656615	0.0247666
70	542.325		70	309.554		487.4	246.043	0.504807		70	0.61481	0.026278	0.919619	0.005208	0.633477	0.0435658	0.88245	0.022767		70	0.61481	0.026278	0.866393	0.008042	0.625486	0.0266581
75	537.099		75	309.025		257.257	132.214	0.513937		75	0.587848	0.02679	0.914007	0.005838	0.604764	0.0437837	0.881115	0.022116		75	0.587848	0.02679	0.853625	0.008667	0.595429	0.0298501
80	533.428		80	306.53						80	0.561277	0.027513	0.907983	0.006652	0.578747	0.0432293	0.874325	0.023897		80	0.561277	0.027513	0.842601	0.008465	0.567127	0.0317635
85	531.296		85	305.394						85	0.536509	0.027403	0.902324	0.006719	0.550477	0.0442957	0.86748	0.024454		85	0.536509	0.027403	0.831709	0.010862	0.539507	0.0341568
90	528.475		90	305.74						90	0.510951	0.027335	0.89801	0.00659	0.52541	0.0442085	0.86141	0.025404		90	0.510951	0.027335	0.817273	0.010634	0.513259	0.0358581
95	526.409		95	308.304						95	0.487401	0.027451	0.890304	0.007464	0.500864	0.0439012	0.856165	0.02613		95	0.487401	0.027451	0.808064	0.010831	0.490126	0.0388023
100	521.487		100	310.357						100	0.464115	0.027439	0.882791	0.008773	0.477795	0.043707	0.849921	0.027144		100	0.464115	0.027439	0.795622	0.01108	0.466598	0.0407376
105	519.135		105	308.073						105	0.443085	0.027137	0.878991	0.009542	0.455413	0.0428696	0.844962	0.028108		105	0.443085	0.027137	0.783859	0.012492	0.44473	0.0423092
110	518.286		110	307.804						110	0.420829	0.026897	0.874915	0.010572	0.433105	0.0420625	0.84033	0.029472		110	0.420829	0.026897	0.775255	0.013873	0.424185	0.0438529
115	513.599		115	307.88						115	0.399852	0.026565	0.870256	0.010632	0.411203	0.0409561	0.830161	0.029813		115	0.399852	0.026565	0.762011	0.014502	0.40327	0.0452333
120	509.355		120	307.399						120	0.381065	0.026479	0.864367	0.011062	0.389333	0.0404991	0.826826	0.030848		120	0.381065	0.026479	0.750305	0.015668	0.384316	0.0464822
125	507.257		125	306.334						125	0.361246	0.026315	0.860897	0.011552	0.369257	0.0396957	0.819422	0.031891		125	0.361246	0.026315	0.740277	0.017024	0.36588	0.0474428
130	506.007		130	305.102						130	0.343597	0.025978	0.858174	0.011435	0.350257	0.0390482	0.814817	0.032972		130	0.343597	0.025978	0.729149	0.018195	0.345091	0.0482879
135	501.598		135	306.297						135	0.327094	0.025742	0.850618	0.012043	0.332629	0.0382617	0.804819	0.033028		135	0.327094	0.025742	0.719505	0.020063	0.329333	0.0490088
140	498.626		140	304.519						140	0.310423	0.025406	0.844813	0.012743	0.315842	0.0374587	0.797014	0.033217		140	0.310423	0.025406	0.706487	0.019031	0.312754	0.0485456
145	496.787		145	301.964						145	0.295182	0.025058	0.839295	0.013239	0.299574	0.037231	0.787908	0.033736		145	0.295182	0.025058	0.694264	0.02005	0.29636	0.0486264
150	495.361		150	302.597						150	0.280627	0.024866	0.837373	0.013738	0.284681	0.036188	0.783922	0.034296		150	0.280627	0.024866	0.683454	0.019404	0.281224	0.0484422
155	491.353		155	301.785						155	0.267798	0.024403	0.83226	0.015372	0.269746	0.0352194	0.778536	0.034665		155	0.267798	0.024403	0.673516	0.02075	0.266538	0.0486941
160	488.997		160	300.319						160	0.254717	0.024087	0.827514	0.016143	0.258031	0.0340718	0.768675	0.034752		160	0.254717	0.024087	0.661295	0.021343	0.253791	0.0478272
165	488.03		165	300.746						165	0.242344	0.023917	0.82314	0.017069	0.244907	0.0332531	0.762797	0.035307		165	0.242344	0.023917	0.652398	0.022198	0.240576	0.0485504
170	487.994		170	300.649						170	0.230673	0.02347	0.815391	0.017377	0.23368	0.0320414	0.754337	0.036345		170	0.230673	0.02347	0.640514	0.022	0.228975	0.0474972
175	483.55		175	299.462						175	0.219132	0.023068	0.810041	0.017535	0.222333	0.0315184	0.749386	0.037279		175	0.219132	0.023068	0.629971	0.02267	0.217583	0.0466701
180	481.516		180	300.726						180	0.209296	0.022774	0.807277	0.017911	0.212079	0.0305689	0.742834	0.03749		180	0.209296	0.022774	0.621951	0.025504	0.206524	0.0467064
185	481.077		185	300.108						185	0.199379	0.022457	0.803474	0.020337	0.203014	0.0295748	0.742159	0.038207		185	0.199379	0.022457	0.609167	0.025374	0.19588	0.0459914
190	476.974		190	298.013						190	0.189871	0.022151	0.798724	0.020795	0.193591	0.0285035	0.73244	0.038782		190	0.189871	0.022151	0.599715	0.0255	0.186554	0.0451048
195	477.197		195	300.194						195	0.180976	0.021703	0.790924	0.020489	0.184648	0.0277439	0.727527	0.040062		195	0.180976	0.021703	0.591225	0.027403	0.177194	0.044467
200	473.596		200	298.673						200	0.17234	0.021228	0.788	0.020153	0.177167	0.026564	0.719368	0.040233		200	0.17234	0.021228	0.580226	0.027568	0.167751	0.043959
205	469.64		205	294.026						205	0.164402	0.020853	0.783661	0.019373	0.170179	0.0259754	0.715519	0.040837		205	0.164402	0.020853	0.572772	0.029117	0.159504	0.0435464
210	467.35		210	291.725						210	0.157119	0.020506	0.778712	0.020551	0.162671	0.0251312	0.710798	0.041353		210	0.157119	0.020506	0.562029	0.028603	0.150676	0.0428349
215	466.223		215	290.161						215	0.149154	0.02009	0.772295	0.021863	0.155576	0.0242876	0.706162	0.042331		215	0.149154	0.02009	0.552789	0.029669	0.14294	0.0425578
220	463.34		220	287.175						220	0.142616	0.019769	0.766706	0.021977	0.151346	0.0232438	0.70087	0.043569		220	0.142616	0.019769	0.543034	0.029768	0.136773	0.0417
225	462.382		225	284.587						225	0.136231	0.019363	0.761152	0.022385	0.143334	0.0225565	0.696578	0.044116		225	0.136231	0.019363	0.531567	0.029912	0.129254	0.0408834
230	457.66		230	281.503						230	0.129483	0.018908	0.759542	0.022066	0.139345	0.0218399	0.694511	0.0439		230	0.129483	0.018908	0.521054	0.029885	0.122392	0.0401912
235	457.968		235	276.783						235	0.123415	0.018215	0.754758	0.023568	0.134839	0.0210262	0.686563	0.044456		235	0.123415	0.018215	0.514229	0.03101	0.116004	0.0395419
240	455.492		240	271.011						240	0.11738	0.018001	0.747353	0.024096	0.129904	0.020135	0.685276	0.045286		240	0.11738	0.018001	0.504827	0.031792	0.111015	0.0384799
245	454.178		245	269.936						245	0.112837	0.017469	0.743064	0.024276	0.125555	0.0195278	0.679308	0.045681		245	0.112837	0.017469	0.494286	0.031257	0.10571	0.037365
250	459.538		250	266.477						250	0.107708	0.017107	0.73871	0.025393	0.120554	0.0185955	0.68152	0.042763		250	0.107708	0.017107	0.484205	0.030563	0.101102	0.0366751
255	438.982		255	264.876						255	0.103608	0.016726	0.736085	0.02528	0.117098	0.0180209	0.673939	0.043667		255	0.103608	0.016726	0.47526	0.031385	0.096293	0.0352855
260	401.247		260	259.732						260	0.098948	0.016343	0.73105	0.025346	0.11423	0.017924	0.670197	0.045606		260	0.098948	0.016343	0.467844	0.032733	0.091622	0.0347874
265	365.7		265	256.527						265	0.094753	0.015923	0.725222	0.02616	0.109446	0.0168952	0.660695	0.046732		265	0.094753	0.015923	0.456454	0.031423	0.087159	0.0336462
270	331.154		270	249.711						270	0.091101	0.015432	0.719097	0.026077	0.106515	0.0166978	0.651236	0.049106		270	0.091101	0.015432	0.446619	0.031634	0.083067	0.0321516
275	297.83		275	249.006						275	0.087018	0.01522	0.717318	0.027328	0.101906	0.0167948	0.649092	0.051674		275	0.087018	0.01522	0.439205	0.032878	0.07857	0.0307235
280	269.378		280	244.312						280	0.083436	0.014783	0.714087	0.02664	0.099625	0.0164539	0.639499	0.053181		280	0.083436	0.014783	0.430445	0.033668	0.075197	0.0304779
285	241.425		285	239.512						285	0.07955	0.014427	0.707645	0.028383	0.0977223	0.0161121	0.633397	0.055377		285	0.07955	0.014427	0.422261	0.033569	0.071938	0.0294555
290	219.098		290	236.118						290	0.07649	0.014064	0.701314	0.028661	0.0920159	0.0183486	0.624645	0.057029		290	0.07649	0.014064	0.413178	0.033104	0.06877	0.0283095
295	195.308		295	233.138						295	0.073028	0.013784	0.6996	0.028956	0.103796	0.0157505	0.617398	0.058363		295	0.073028	0.013784	0.407458	0.034924	0.065001	0.0276904
300	175.323		300	230.536						300	0.070237	0.013507	0.694888	0.029279	0.100515	0.0150528	0.610938	0.060089		300	0.070237	0.013507	0.399564	0.034028	0.062593	0.026351
305	157.855		305	226.975																305			0.389845	0.033648
310	143.117		310	224.434																310			0.381788	0.033341
315	129.468		315	223.301																315			0.374036	0.033881
320	117.761		320	218.821																320			0.367415	0.034254
325	107.467		325	215.827																325			0.360167	0.033882
330	100.185		330	211.458																330			0.352038	0.034418
335	91.3937		335	210.087																335			0.345218	0.034222
340	86.0618		340	205.805																340			0.336751	0.034303
345	78.3602		345	203.769																345			0.331355	0.034653
350	73.871		350	200.428																350			0.325387	0.035025
355	69.6361		355	200.058																355			0.318638	0.035702
360	64.1939		360	196.433																360			0.312146	0.035362
365	60.758		365	193.53																365			0.304824	0.035796
370	58.409		370	189.581																370			0.299526	0.036132
375	56.4189		375	185.279																375			0.294198	0.03675
380	53.3033		380	183.765																380			0.286614	0.037337
385	49.527		385	181.141																385			0.28316	0.037795
390	46.4562		390	177.821																390			0.276871	0.037405
395	44.6167		395	174.345																395			0.271917	0.03743
400	42.1568		400	170.622																400			0.264884	0.037126
405	40.636		405	167.762																405			0.260826	0.038741
410	39.2994		410	164.812																410			0.256705	0.039698
415	37.5316		415	162.928																415			0.248567	0.037018
420	36.2291		420	159.353																420			0.246428	0.037591
425	34.9132		425	157.327																425			0.240217	0.037307
430	33.9115		430	153.749																430			0.235392	0.037932
435	32.0446		435	149.742																435			0.230171	0.037383
440	31.5434		440	147.434																440			0.225967	0.037688
445	30.3748		445	143.206																445			0.222018	0.037032
450	28.7123		450	141.282																450			0.217159	0.037561
455	28.1607		455	140.537																455			0.212905	0.038024
460	27.0666		460	137.03																460			0.21088	0.037562
465	27.1041		465	134.102																465			0.205464	0.03727
470	26.6931		470	133.503																470			0.200464	0.036856
475	26.1757		475	130.687																475			0.198286	0.037552
480	25.9231		480	129																480			0.193454	0.036796
485	25.2618		485	126.963																485			0.190471	0.036666
490	25.1689		490	126.118																490			0.184218	0.035441
495	24.5518		495	123.846																495			0.182955	0.036509
500			500	121.486																500			0.178321	0.035994
																				505			0.175418	0.035496
																				510			0.171622	0.035684
																				515			0.168271	0.035428
																				520			0.165013	0.035389
																				525			0.162127	0.035217
																				530			0.160063	0.034803
																				535			0.155693	0.033691
																				540			0.153883	0.034079
																				545			0.150762	0.033584
																				550			0.148146	0.032942
																				555			0.145595	0.03268
																				560			0.141959	0.032217
																				565			0.140188	0.032012
																				570			0.137757	0.031553
																				575			0.135395	0.031045
																				580			0.133412	0.030982
																				585			0.129933	0.029373
																				590			0.12785	0.029366
																				595
																				600
																				605
																				610
																				615
																				620
																				625
																				630
																				635
																				640
																				645
																				650
																				655
																				660
																				665
																				670
																				675
																				680
																				685
																				690
																				695
																				700
																				705
																				710
																				715
																				720
																				725
																				730
																				735
																				740
																				745
																				750
																				755
																				760
																				765
																				770
																				775
																				780
																				785
																				790
																				795
																				800
																				805
																				810
																				815
																				820
																				825
																				830
																				835
																				840
																				845
																				850
																				855
																				860
																				865
																				870
																				875
																				880
																				885
																				890
																				895
																				900
																				905
																				910
																				915
																				920
																				925
																				930
																				935
																				940
																				945
																				950

## Sheet: Suppl. Fig. 2
Suppl. Fig. 2a			Suppl. Fig. 2b									Suppl. Fig. 2c				Suppl. Fig. 2d				Suppl. Fig. 2e	Current Rescue Ratio
							Normalized Currents					Time (sec)	I (pA)			Time (sec)	I (pA)			n=	EGTA (5)	FL PIP2 (7)
Time (sec)	I (pA)		Max I (pA)	Des. Peak I (pA)	diC8 PIP2 I (pA)		Max I (pA)	Des. Peak I (pA)	diC8 PIP2 I (pA)			0	6.68908			0	10.8775			1	0.0441624	0.100602
0	21.1662		-1243.57	-23.3404	-31.9133		1	0.0187689	0.0256626			10	1358.24			10	1539.18			2	0.0296264	0.117664
5	1243.74		-2174.3	-81.5149	-83.7445		1	0.0374902	0.0385156			20	1316.92			20	1486.94			3	0.0248443	0.185551
10	1243.48		-2768.11	-249.408	-255.646		1	0.0901005	0.092354			30	1254.44			30	1422.11			4	0.0349628	0.111141
15	1215.7		-2463.86	-370.18	-374.38		1	0.150244	0.151949			40	1162.92			40	1345.78			5	0.0349369	0.0783551
20	1175.39		-1707.13	-76.341	-86.9893		1	0.0447189	0.0509565			50	1070.27			50	1265.42			6		0.109193
25	1118.86		-1138.18	-177.812	-180.035		1	0.156225	0.158178			60	978.808			60	1181.92			7		0.0797167
30	1057.22		-1280.91	-78.4394	-78.689		1	0.0612372	0.0614321			70	884.526			70	1101.58
35	994.129		-1430.13	-35.9702	-51.7784		1	0.0251517	0.0362054			80	793.518			80	1015.29
40	921.522											90	708.461			90	930.491
45	851.799											100	631.21			100	849.881
50	785.208											110	552.55			110	777.849
55	713.047											120	489.384			120	704.722
60	654.726											130	430.355			130	638.202
65	595.843											140	376.188			140	572.543
70	542.057											150	325.97			150	518.418
75	491.985											160	279.571			160	462.52
80	448.495											170	238.47			170	415.436
85	409.857											180	201.577			180	366.738
90	375.341											190	170.948			190	323.015
95	352.752											200	141.399			200	286.451
100	325.384											210	118.309			210	250.722
105	301.982											220	95.8242			220	221.633
110	281.282											230	79.4872			230	193.25
115	264.108											240	67.6179			240	170.352
120	246.325											250	57.6343			250	146.084
125	228.812											260	48.0112			260	132.319
130	216.805											270	40.7903			270	117.284
135	201.001											280	34.7983			280	103.367
140	188.459											290	30.4339			290	92.4905
145	177.657											300	27.2593			300	80.7337
150	166.6											310	20.9967			310	72.7743
155	154.049											320	7.68981			320	62.559
160	143.489											330	7.78172			330	7.99355
165	132.991											340	9.23583			340	9.12139
170	125.762											350	8.94253			350	9.64504
175	119.656											360	9.54152			360	10.3691
180	110.018											370	10.1178			370	10.3641
185	103.789											380	10.4441			380	10.6444
190	92.7487											390	10.755			390	11.2096
195	90.9334											400	10.1519			400	10.2822
200	84.5005											410	11.0741			410	10.747
205	78.65											420	9.41139			420	11.6876
210	73.1868											430	9.59109			430	10.383
215	68.4743											440	9.49608			440	11.2207
220	64.6161											450	57.7603			450	10.915
225	60.049											460	44.6889			460	135.119
230	56.875											470	36.6789			470	152.334
235	52.6889											480	30.6136			480	150.988
240	49.7674											490	25.578			490	146.257
245	46.8421											500	22.1854			500	139.118
250	44.0897											510	17.5133			510	130.778
255	42.6429											520	7.63714			520	122.257
260	40.5557											530	9.24615			530	9.79655
265	39.0767											540	10.6548			540	9.94082
270	36.2674											550	10.5381			550	8.96312
275	34.7163											560	10.2892			560	10.3135
280	33.3675											570	9.87716			570	9.71806
285	32.0782											580	9.92983			580	10.1527
290	30.6135											590	11.2765			590	9.85946
295	29.5899											600	12.3206			600	10.3371
300	28.2317											610	13.0735			610	9.83456
305	26.5677											620	12.9547			620	10.5516
310	24.3044											630	13.4288			630	9.12552
315	24.072											640	14.2106			640	9.39807
320	23.3494											650	50.8182			650	9.84926
325	23.5771											660	37.6889			660	174.067
330	24.1737											670	30.2625			670	210.411
335	24.6402											680	26.5611			680	214.256
340	24.9269											690	22.804			690	217.65
345	25.0481											700	19.5333			700	221.977
350	22.4607											710	19.1471			710	219.02
355	26.7511											720	15.6564			720	212.793
360	27.2829											730	16.0044			730	208.368
365	27.2819											740	15.3084			740	201.911
370	27.8142											750	12.9537			750	196.107
375	27.2745											760	12.1296			760	188.971
380	27.7747											770	12.837			770	182.654
385	28.2849											780	12.4993			780	178.562
390	29.2874											790	11.671			790	171.36
395	29.1335											800	12.2101			800	162.457
400	29.6247											810	12.6212			810	10.1342
405	29.338											820	13.1427			820	10.4084
410	29.2363											830	13.7407			830
415	29.1308											840				840
420	29.0112
425	29.7828
430	30.2583
435	30.4991
440	31.9481
445	31.9723
450	30.8064
455	27.8037
460	27.1802
465	26.3242
470	24.9032
475	8.68407
480	8.86486
485	9.16318
490	8.82743

## Sheet: Suppl. Fig. 3
Suppl. Fig. 3a				Suppl. Fig. 3b,c	Control	EC50 (µM)												Suppl. Fig. 3d	Pre-PLL	PLL-treated
Time (sec)	I (pA)				[Ca2+] (µM)	0.4078	0.5007	0.5489	0.4027	0.3333	0.4019	0.3329			Average	SEM		Ca2+ EC50 (µM)	0.4078	1.023
0	0				0.001	0.0166421	0.0090324	0.0090939	0.0015324	0.002473	0.00829128	0.0063179			0.00762614	0.00189775			0.5007	0.8748
5	-295.053				0.088	0.0242227	0.0118442	0.0133157	0.006404	0.0135283	0.0193806	0.0188853			0.0153687	0.00222135			0.5489	0.9555
10	-296.919				0.255	0.226043	0.113336	0.109429	0.142834	0.2544	0.215571	0.263141			0.189251	0.0248996			0.4027	0.8307
15	-287.821				0.387	0.499741	0.417244	0.347948	0.514266	0.624625	0.537675	0.635101			0.510943	0.0391993			0.3333	0.7839
20	-288.316				0.94	0.820774	0.763386	0.74538	0.810035	0.873185	0.763665	0.81766			0.799155	0.0167896			0.4019	0.8082
25	-2.9769				2.26	0.923634	0.956711	0.928394	0.937384	0.95316	0.919732	0.957613			0.939518	0.00613582			0.3329	0.8174
30	-2.87902				4	0.984985	0.994911	0.983004	0.972635	0.979782	0.95868	0.97849			0.978927	0.00425173				0.8578
35	-2.81568				100	1	1	1	1	1	1	1			1	0
40	-0.99038
45	-14.5621
50	-13.3817				PLL-treated	EC50 (µM)
55	-18.4545				[Ca2+] (µM)	1.023	0.8748	0.9555	0.8307	0.7839	0.8082	0.8174	0.8578		Average	SEM
60	-18.2818				0.01	0.00455645	0.0132742	0.00802677	0.00715432	0.00983834	0.0102032	0.0185521	0.00502207		0.00957843	0.00163067
65	-16.9747				0.088	0.00488913	0.013988	0.00794729	0.00729894	0.0122804	0.0108542	0.0208473	0.00549866		0.0104505	0.00186971
70	-445.701				0.255	0.0092843	0.0195619	0.0122203	0.014555	0.0263427	0.01765	0.0276506	0.0118363		0.0173876	0.00239615
75	-459.554				0.387	0.0313793	0.0497556	0.0384287	0.0575083	0.0950414	0.0707404	0.0828492	0.0487533		0.059307	0.00777313
80	-479.592				0.94	0.439834	0.567425	0.493129	0.609815	0.653266	0.626991	0.622336	0.579487		0.574035	0.0258167
85	-465.854				2.26	0.900468	0.944546	0.924916	0.941479	0.952009	0.927751	0.915222	0.920312		0.928338	0.00600735
90	-472.297				4	0.987399	0.993548	1.00379	1.00954	1.02416	1.00363	1.02533	1.01153		1.00737	0.00471174
95	-25.8363				100	1	1	1	1	1	1	1	1		1	0
100	-21.9899
105	-24.6674
110	-25.963
115	-23.8613
120	-2.65445
125	-1.60649
130	-1.20919
135	-2.36079
140
145
150

## Sheet: Suppl. Fig. 4
	Suppl. Fig. 4a			Suppl. Fig. 4b-d		n=	1	2	3	4	5	6	7	8	9
	Time (sec)	I (pA)			Itail @ 100 µM Ca2+	Control (pA)	-873.397	-469.829	-999.388	-379.012	-635.398	-783.107	-521.805	-417.028	-1150.78
	0	-9.10645				Control Gmax (pS)	14.5566	7.83048	16.6565	6.31687	10.59	13.0518	8.69675	6.95047	19.1797
	5	-530.359
	10	-500.049			G/Gmax	Control @ 0.255 µM Ca2+	1	2	3	4	5	6	7	8	9		Average G/Gmax	sem
	15	-502.771				-120	0.00646413	0.0089165	0.00780063	-0.00292796	-0.00139721	0.0115493	-0.00414709	-0.00325978	0.00026519		0.00258485	0.00202008
	20	-491.126				-100	0.0202659	0.0246828	0.0185994	0.0113458	0.0068114	0.0262161	0.00196721	0.0058543	0.00477343		0.0133907	0.00306281
	25	-499.097				-80	0.033893	0.0491884	0.031036	0.0310363	0.0156313	0.0390407	0.0101551	0.016565	0.0100049		0.0262834	0.00459997
	30	-8.91113				-60	0.0626497	0.0729854	0.049441	0.0486041	0.018644	0.0606513	0.0207886	0.0345271	0.0160079		0.0426999	0.00702753
	35	-9.15527				-40	0.0848373	0.105817	0.0723154	0.0759804	0.0345809	0.090481	0.0371112	0.0548175	0.0250967		0.0645597	0.00933946
	40	-8.91113				-20	0.117298	0.147211	0.0999369	0.108042	0.0367641	0.125448	0.0465219	0.0729792	0.0359212		0.0877912	0.0137405
	45	-6.84815				0	0.158983	0.187247	0.130029	0.139737	0.05257	0.173947	0.0792201	0.0959307	0.0479512		0.118402	0.0172399
	50	-66.2842				20	0.219711	0.23738	0.183273	0.215278	0.0701224	0.210756	0.111546	0.125601	0.0669244		0.160066	0.0223602
	55	-57.666				40	0.287077	0.31503	0.243346	0.285329	0.106013	0.287243	0.15844	0.166049	0.0976624		0.216243	0.0282345
	60	-66.919				60	0.379252	0.388547	0.309055	0.371997	0.147755	0.369399	0.222986	0.21295	0.139707		0.282405	0.0341155
	65	-65.1489				80	0.474223	0.467614	0.407604	0.465764	0.202377	0.448862	0.313212	0.290985	0.204076		0.363857	0.0376298
	70	-227.478				100	0.560632	0.562212	0.486637	0.578125	0.286166	0.532895	0.402427	0.352788	0.291107		0.450332	0.0396621
	75	-228.247				120	0.634149	0.644823	0.592154	0.631413	0.388817	0.612252	0.505148	0.467679	0.405621		0.542451	0.0340452
	80	-232.764
	85	-235.718
	90	-228.967			G/Gmax	Control @ 0.387 µM Ca2+	1	2	3	4	5	6	7	8	9		Average G/Gmax	sem
	95	-72.6807				-120	0.0931661	0.104636	0.0796997	0.0725401	0.0308259	0.097035	0.0236065	0.0430424	0.0253377		0.063321	0.010913
	100	-81.7383				-100	0.129028	0.156009	0.118925	0.104016	0.0399951	0.137776	0.052264	0.0628007	0.0395857		0.0933778	0.0150459
	105	-74.4751				-80	0.157712	0.195277	0.153292	0.146178	0.0647083	0.178021	0.0713513	0.0881471	0.0586312		0.123702	0.0176109
	110	-79.1382				-60	0.208123	0.244702	0.194683	0.200785	0.0873256	0.215149	0.10591	0.112296	0.0817269		0.161189	0.0210801
	115	-74.0356				-40	0.245319	0.294067	0.247816	0.26315	0.111122	0.280618	0.127656	0.14496	0.107233		0.202438	0.0259247
	120	-7.75147				-20	0.295285	0.344496	0.281461	0.298066	0.141118	0.337975	0.171254	0.194922	0.146867		0.245716	0.0272797
	125	-7.33643				0	0.368058	0.412757	0.352888	0.371338	0.175917	0.402346	0.237979	0.24282	0.187538		0.305738	0.0313074
	130	-7.42188				20	0.431874	0.467142	0.422289	0.423529	0.244424	0.471642	0.312999	0.294977	0.255234		0.369345	0.0305072
	135	-7.21436				40	0.492735	0.547036	0.48611	0.501266	0.317647	0.527758	0.400779	0.353719	0.334092		0.440127	0.0295776
	140					60	0.566779	0.595162	0.560868	0.569341	0.396109	0.587949	0.485157	0.405942	0.422352		0.509962	0.0275781
	145					80	0.61414	0.656692	0.630324	0.622117	0.508628	0.644207	0.572565	0.469275	0.51541		0.581484	0.0226806
	150					100	0.664487	0.723772	0.695922	0.686679	0.587658	0.707409	0.637164	0.545647	0.612108		0.651205	0.0199881
						120	0.700763	0.759143	0.751192	0.724523	0.682187	0.752154	0.701231	0.602594	0.703237		0.708558	0.0160721
						n=	1	2	3	4	5	6	7
					Itail @ 100 µM Ca2+	PLL-treated (pA)	-218.667	-685.21	-835.14	-801.697	-524.266	-997.619	-1113.81
						PLL-treated Gmax (pS)	3.64445	11.4202	13.919	13.3616	8.73777	16.627	18.5635
					G/Gmax	PLL-treated @ 0.255 µM Ca2+	1	2	3	4	5	6	7				Average G/Gmax	sem
						-120	-0.0167474	-0.00400838	0.002832	-0.00590026	-0.00261945	-0.00359437	-0.00143846				-0.00449662	0.00228707
						-100	-0.00976933	0.00133613	0.00621212	-0.00161781	0.0017463	-0.00114714	0.00136996				-0.000267111	0.00185277
						-80	0.00976933	0.00523316	0.0108712	0.00218881	0.00683969	0.00168247	0.0035619				0.00573522	0.00136145
						-60	0.0241907	0.0116911	0.0154389	0.00732775	0.011351	0.00634751	0.0073293				0.0119538	0.00237315
						-40	0.0497771	0.0164789	0.0232041	0.0105634	0.0170265	0.0102478	0.0102747				0.0196532	0.00533648
						-20	0.0674549	0.0205986	0.0281372	0.0174153	0.0231385	0.0152187	0.0136311				0.0265135	0.00707362
						0	0.0953673	0.027836	0.0351716	0.0239817	0.0357992	0.0159835	0.0175355				0.0359535	0.0103255
						20	0.122814	0.0334032	0.0405615	0.0342596	0.0417657	0.0221781	0.0214399				0.0452032	0.0132833
						40	0.117697	0.0447602	0.0525289	0.041968	0.0475868	0.0268431	0.0249333				0.0509025	0.0117979
						60	0.158635	0.0575648	0.0735405	0.059764	0.0628669	0.0296727	0.0312352				0.0676113	0.0163795
						80	0.189339	0.073821	0.0972014	0.0776551	0.0785836	0.0373203	0.0404139				0.0849049	0.019221
						100	0.245629	0.103104	0.118213	0.106681	0.108271	0.0501683	0.0478802				0.111421	0.0248561
						120	0.292615	0.140293	0.16188	0.151313	0.141014	0.0651576	0.0678817				0.145736	0.0286486
					G/Gmax	PLL-treated @ 0.387 µM Ca2+	1	2	3	4	5	6	7				Average G/Gmax	sem
						-120	-0.0240744	0.00389704	0.0143427	-0.000285497	-0.00160078	-0.00175895	0.00239744				-0.00101178	0.00437742
						-100	-0.007327	0.00779407	0.0202807	0.00542444	0.00945914	0.00252371	0.00541136				0.00622378	0.00312114
						-80	0.018143	0.0149201	0.0236609	0.0138942	0.0142615	0.00848884	0.00979524				0.0147377	0.00192519
						-60	0.043962	0.0231595	0.0303298	0.0220784	0.0211012	0.0107831	0.0143846				0.0236855	0.00413406
						-40	0.0718744	0.0330691	0.0437589	0.0268367	0.0328887	0.0181248	0.0187685				0.0350459	0.00700252
						-20	0.104671	0.0416426	0.0516154	0.0386372	0.045986	0.0227899	0.0237689				0.0470159	0.0104343
						0	0.129793	0.0486573	0.0707999	0.0531024	0.0560272	0.0289079	0.0304132				0.0596715	0.0129293
						20	0.169917	0.0708147	0.091172	0.0777503	0.0675237	0.0378556	0.0330161				0.0782927	0.017195
						40	0.204458	0.0983167	0.123055	0.104968	0.0960467	0.047874	0.0448663				0.102798	0.0202298
						60	0.254352	0.139291	0.159688	0.150933	0.125443	0.0618691	0.0617853				0.136194	0.0248406
						80	0.322039	0.189953	0.219525	0.19804	0.174776	0.081447	0.0865132				0.181756	0.0310989
						100	0.405427	0.258206	0.303846	0.271603	0.242736	0.109973	0.113912				0.243672	0.0394881
						120	0.533126	0.336147	0.385882	0.36239	0.326704	0.153793	0.1683				0.323763	0.0493781

## Sheet: Suppl. Fig. 6
Suppl. Fig. 6a					Suppl. Fig. 6b					Suppl. Fig. 6c					Suppl. Fig. 6d					Suppl. Fig. 6e					Suppl. Fig. 6f
WT (23)		WT + diC8PIP2(8)			R451A (7)		R451A + diC8 PIP2 (5)			K461A (8)		K461A + diC8 PIP2 (5)			R482A (8)		R482A + diC8PIP2 (6)			R575A (5)		R575A + diC8 PIP2 (5)			K579A (6)		K579A + diC8 PIP2 (5)
Average I(norm)	SEM	Average I(norm)	SEM		Average I(norm)	SEM	Average I(norm)	SEM		Average I(norm)	SEM	Average I(norm)	SEM		Average I(norm)	SEM	Average I(norm)	SEM		Average I(norm)	SEM	Average I(norm)	SEM		Average I(norm)	SEM	Average I(norm)	SEM
1	0	1	0		1	0	1	0		1	0	1	0		1	0	1	0		1	0	1	0		1	0	1	0
0.977659	0.005552	0.997711	0.000521		0.979917	0.0056143	0.972753	0.007205		0.87888	0.020968	0.947459	0.014589		0.547673	0.046358	0.573457	0.074046		0.923083	0.034846	0.947573	0.025394		0.432134	0.077631	0.759508	0.120135
0.955681	0.007153	0.994689	0.001142		0.925969	0.0157482	0.925182	0.02077		0.686888	0.042197	0.843894	0.027433		0.25068	0.041574	0.312367	0.08846		0.799538	0.04474	0.861662	0.049186		0.188015	0.077114	0.533887	0.141139
0.933614	0.008161	0.985333	0.002634		0.83702	0.0299228	0.867155	0.038786		0.495837	0.053275	0.72769	0.040891		0.141084	0.021719	0.193602	0.073838		0.659894	0.045539	0.775184	0.06543		0.144291	0.05777	0.372029	0.11163
0.907778	0.009896	0.982753	0.003316		0.722479	0.0463656	0.806886	0.056413		0.346548	0.055192	0.61306	0.050904		0.105165	0.015417	0.124624	0.0566		0.51995	0.048356	0.691347	0.079619		0.115395	0.043741	0.2561	0.081463
0.881505	0.011845	0.973961	0.002706		0.60275	0.0590083	0.746706	0.072999		0.24749	0.049356	0.508289	0.058707		0.0825163	0.012696	0.089919	0.040648		0.398605	0.052895	0.613953	0.08975		0.068105	0.039725	0.180912	0.057855
0.851279	0.013942	0.965865	0.002889		0.481288	0.0614078	0.691575	0.084042		0.178629	0.039567	0.418982	0.062934		0.0760726	0.013471	0.072939	0.028623		0.30408	0.052667	0.542138	0.097665		0.05667	0.028914	0.134687	0.0416
0.822156	0.016338	0.960609	0.003144		0.377645	0.0581108	0.640759	0.092931		0.128064	0.030194	0.34388	0.065076		0.0676904	0.017002	0.069776	0.026413		0.22843	0.048614	0.481891	0.100841		0.04992	0.023512	0.105465	0.030834
0.792161	0.018371	0.955751	0.003217		0.290027	0.0532233	0.593008	0.099443		0.093762	0.021823	0.282834	0.063733		0.05636	0.013611	0.061963	0.020526		0.171064	0.042409	0.427141	0.101698		0.04234	0.016604	0.086045	0.023288
0.761106	0.020179	0.951395	0.002714		0.21947	0.0471451	0.549028	0.10299		0.069445	0.015373	0.230017	0.061013		0.0550264	0.010282	0.053123	0.012628		0.131189	0.035543	0.37958	0.100499		0.041363	0.020461	0.07485	0.018729
0.73087	0.021637	0.944291	0.002485		0.164365	0.0416105	0.510654	0.104139		0.051909	0.010828	0.188246	0.057092		0.0391655	0.011629	0.055409	0.015394		0.100536	0.028577	0.336612	0.097582		0.0376	0.017359	0.06823	0.016574
0.702001	0.023073	0.93664	0.004047		0.12686	0.0357603	0.472838	0.102928		0.043604	0.008155	0.155012	0.052641		0.0347426	0.009765	0.055119	0.015018		0.078658	0.023352	0.300826	0.092825		0.035498	0.015428	0.062662	0.014482
0.672381	0.024491	0.931513	0.004208		0.099266	0.0308665	0.438775	0.101129		0.037836	0.006259	0.128474	0.047019		0.0366341	0.009395	0.046901	0.010309		0.061432	0.018743	0.269744	0.086936				0.058566	0.013228
0.642532	0.025458	0.922244	0.004229		0.079504	0.0262133	0.407007	0.097993		0.030506	0.004473	0.107342	0.042305		0.024434	0.015031	0.047762	0.010542		0.04996	0.015226	0.240045	0.081084				0.055377	0.011759
0.61481	0.026278	0.919619	0.005208		0.063965	0.0222799	0.377124	0.094301		0.025111	0.003783	0.091254	0.036785		0.0355231	0.012536	0.056603	0.01178		0.040299	0.011907	0.215573	0.076221				0.053058	0.011659
0.587848	0.02679	0.914007	0.005838		0.054622	0.0188858	0.350852	0.089997		0.022418	0.00311	0.076108	0.032158		0.0475392	0.006153	0.055423	0.011224		0.034833	0.009849	0.195736	0.06905				0.052646	0.010757
0.561277	0.027513	0.907983	0.006652		0.054734	0.018232	0.324065	0.085099		0.018562	0.003038	0.065297	0.028399				0.058047	0.011682		0.033404	0.00891	0.175077	0.062298				0.052652	0.010777
0.536509	0.027403	0.902324	0.006719		0.048933	0.0169135	0.299522	0.08086		0.016559	0.002434	0.057016	0.024301				0.059019	0.011629		0.027749	0.007868	0.156982	0.057503				0.051279	0.010535
0.510951	0.027335	0.89801	0.00659		0.05013	0.019003	0.276538	0.076391		0.01519	0.00249	0.048347	0.020307				0.054795	0.01175		0.02317	0.006241	0.140773	0.051491				0.051029	0.010715
0.487401	0.027451	0.890304	0.007464		0.043506	0.0191088	0.25469	0.071921		0.016554	0.002353	0.044011	0.017165				0.049493	0.011719		0.020873	0.005214	0.127693	0.046358				0.0515	0.011266
0.464115	0.027439	0.882791	0.008773		0.045162	0.0246724	0.235804	0.067207		0.013295	0.003152	0.037801	0.01484				0.053383	0.011126		0.018553	0.004527	0.116072	0.042172
0.443085	0.027137	0.878991	0.009542		0.043313	0.024527	0.218354	0.063324				0.033955	0.012485				0.053986	0.011397		0.017463	0.004654	0.105461	0.037652
0.420829	0.026897	0.874915	0.010572		0.04234	0.0249629	0.200229	0.05938				0.031095	0.01086				0.050193	0.011914		0.016094	0.003889	0.093988	0.033568
0.399852	0.026565	0.870256	0.010632		0.040239	0.024558	0.183978	0.055307				0.027268	0.009404				0.05253	0.011259		0.015369	0.003473	0.084573	0.02994
0.381065	0.026479	0.864367	0.011062		0.039837	0.02438	0.169675	0.051381				0.024708	0.007689				0.046147	0.008098		0.014855	0.003215	0.075586	0.027097
0.361246	0.026315	0.860897	0.011552		0.038269	0.0243573	0.155746	0.047563				0.023811	0.006253				0.047069	0.008858		0.014375	0.002822	0.068469	0.024565
0.343597	0.025978	0.858174	0.011435		0.038593	0.0244997	0.141962	0.043895				0.021225	0.005566				0.049645	0.008008		0.013258	0.002958	0.061563	0.022708
0.327094	0.025742	0.850618	0.012043		0.037386	0.0245238	0.130369	0.040017				0.019897	0.004762				0.0518	0.01158		0.013307	0.003015	0.056175	0.020338
0.310423	0.025406	0.844813	0.012743		0.037064	0.0244472	0.118934	0.036405				0.018854	0.0042							0.012054	0.003494	0.052803	0.018292
0.295182	0.025058	0.839295	0.013239		0.037479	0.0248643	0.108676	0.033207				0.019748	0.004438									0.047442	0.016926
0.280627	0.024866	0.837373	0.013738		0.036558	0.024328	0.098816	0.029655				0.016612	0.003299									0.043971	0.01534
0.267798	0.024403	0.83226	0.015372				0.089665	0.026973				0.016456	0.003219									0.04172	0.013786
0.254717	0.024087	0.827514	0.016143				0.081409	0.023921				0.016055	0.002929									0.03858	0.012538
0.242344	0.023917	0.82314	0.017069				0.074864	0.021992				0.0154	0.002903									0.034762	0.012001
0.230673	0.02347	0.815391	0.017377				0.06847	0.019923														0.03278	0.011247
0.219132	0.023068	0.810041	0.017535				0.062829	0.018089														0.030422	0.010419
0.209296	0.022774	0.807277	0.017911				0.058004	0.016307														0.029367	0.010394
0.199379	0.022457	0.803474	0.020337				0.053352	0.014979														0.028078	0.010097
0.189871	0.022151	0.798724	0.020795				0.049076	0.013638														0.026247	0.009969
0.180976	0.021703	0.790924	0.020489				0.045568	0.012538														0.025696	0.009131
0.17234	0.021228	0.788	0.020153				0.041925	0.01143														0.024486	0.008861
0.164402	0.020853	0.783661	0.019373				0.038816	0.010058														0.024315	0.008437
0.157119	0.020506	0.778712	0.020551				0.036648	0.009257														0.021953	0.007844
0.149154	0.02009	0.772295	0.021863				0.034381	0.008823														0.023439	0.007854
0.142616	0.019769	0.766706	0.021977				0.032086	0.008001														0.022834	0.008033
0.136231	0.019363	0.761152	0.022385				0.030284	0.007481														0.022925	0.008132
0.129483	0.018908	0.759542	0.022066				0.028708	0.006746														0.021679	0.007755
0.123415	0.018215	0.754758	0.023568				0.027144	0.005937														0.021207	0.006843
0.11738	0.018001	0.747353	0.024096				0.026298	0.005569														0.021536	0.007044
0.112837	0.017469	0.743064	0.024276				0.025235	0.005267														0.02201	0.00741
0.107708	0.017107	0.73871	0.025393				0.023855	0.004764														0.019859	0.006633
0.103608	0.016726	0.736085	0.02528				0.022619	0.004302														0.020948	0.006819
0.098948	0.016343	0.73105	0.025346				0.021882	0.004018														0.019799	0.00655
0.094753	0.015923	0.725222	0.02616				0.021395	0.003783														0.021028	0.007139
0.091101	0.015432	0.719097	0.026077				0.020731	0.003351														0.020865	0.006939
0.087018	0.01522	0.717318	0.027328				0.020138	0.003165														0.021619	0.007115
0.083436	0.014783	0.714087	0.02664				0.0196	0.003199														0.020298	0.005962
0.07955	0.014427	0.707645	0.028383				0.019343	0.002934														0.021002	0.006743
0.07649	0.014064	0.701314	0.028661				0.018557	0.00282														0.021636	0.006442
0.073028	0.013784	0.6996	0.028956				0.018967	0.002529														0.020156	0.005855
0.070237	0.013507	0.694888	0.029279				0.018154	0.002537														0.019802	0.006408

[truncated: 7 more sheets: Suppl. Fig. 7, Suppl. Fig. 8, Suppl. Fig. 9, Suppl. Fig. 11, Suppl. Fig. 12, Suppl. Fig. 13, Suppl. Fig. 14]
